# Supplementary material for: Profile of Mood States Factor Structure Does Not Accurately Account for Patients with Chronic Pain
Source: Pain Med. 2021 Apr 2;22(11):2604–14. doi: 10.1093/pm/pnab127 (PMC8789763; doi:10.1093/pm/pnab127)
Supplement: pnab127_Supplementary_Data [file pnab127_supplementary_data.zip]

Archive with 3 entries (3 files):
- Suppl 1.docx
- Suppl 2.xlsx
- Suppl 3.xlsx
