# Supplementary material for: Profile of Mood States Factor Structure Does Not Accurately Account for Patients with Chronic Pain
Source: Pain Med. 2021 Apr 2;22(11):2604–14. doi: 10.1093/pm/pnab127 (PMC8789763; doi:10.1093/pm/pnab127)
Supplement: pnab127_Supplementary_Data [file pnab127_supplementary_data.zip › Suppl 2.xlsx]

## Sheet: St 1-CFA Mod 1-65 items-orig
POMS, Study 1, factor loadings, Model 1, Confirmatory Factor Analysis 65 items, sorted by items
		Factor 1	Factor 2	Factor 3	Factor 4	Factor 5	Factor 6	Factor 7
		Tension	Depression	Anger	Vigor	Fatigue	Confusion
		Anxiety	Dejection	Hostility	Activity	Inertia	Bewilderment	Friendliness
IT01	Friendly							.93
IT02	Tense	.57
IT03	Angry			.75
IT04	Worn out					.68
IT05	Unhappy		.76
IT06	Clear headed							.00
IT07	Lively				.74
IT08	Confused						.68
IT09	Sorry for things done		.45
IT10	Shaky	.72
IT11	Listless					.81
IT12	Peeved			.79
IT13	Considerate							.39
IT14	Sad		.78
IT15	Active				.51
IT16	On edge	.79
IT17	Grouchy			.85
IT18	Blue		.68
IT19	Energetic				.59
IT20	Panicky	.73
IT21	Hopeless		.75
IT22	Relaxed	.41
IT23	Unworthy		.61
IT24	Spiteful			.44
IT25	Sympathetic							.36
IT26	Uneasy	.80
IT27	Restless	.76
IT28	Unable to concentrate						.66
IT29	Fatigued					.67
IT30	Helpful							.44
IT31	Annoyed			.84
IT32	Discouraged		.82
IT33	Resentful			.69
IT34	Nervous	.80
IT35	Lonely		.55
IT36	Miserable		.56
IT37	Muddled						.60
IT38	Cheerful				.69
IT39	Bitter			.86
IT40	Exhausted					.65
IT41	Anxious	.80
IT42	Ready to fight			.26
IT43	Good natured							.53
IT44	Gloomy		.71
IT45	Desperate		.85
IT46	Sluggish					.53
IT47	Rebellious			.37
IT48	Helpless		.67
IT49	Weary					.85
IT50	Bewildered						.81
IT51	Alert				-.53
IT52	Deceived			.78
IT53	Furious			.80
IT54	Efficient						.13
IT55	Trusting							.69
IT56	Full of life				.59
IT57	Bad tempered			.63
IT58	Worthless		.65
IT59	Forgetful						.53
IT60	Carefree				-.28
IT61	Terrified		.73
IT62	Guilty		.66
IT63	Vigorous				.34
IT64	Uncertain						.71
IT65	Bushed					.62

## Sheet: St 1-CFA Mod 1-65 items-factor
POMS, Study 1, factor loadings, Model 1, Confirmatory Factor Analysis 65 items, sorted by factors
		Factor 1	Factor 2	Factor 3	Factor 4	Factor 5	Factor 6	Factor 7
		Tension	Depression	Anger	Vigor	Fatigue	Confusion
		Anxiety	Dejection	Hostility	Activity	Inertia	Bewilderment	Friendliness
IT02	Tense	.57
IT10	Shaky	.72
IT16	On edge	.79
IT20	Panicky	.73
IT22	Relaxed	.41
IT26	Uneasy	.80
IT27	Restless	.76
IT34	Nervous	.80
IT41	Anxious	.80
IT05	Unhappy		.76
IT09	Sorry for things done		.45
IT14	Sad		.78
IT18	Blue		.68
IT21	Hopeless		.75
IT23	Unworthy		.61
IT32	Discouraged		.82
IT35	Lonely		.55
IT36	Miserable		.56
IT44	Gloomy		.71
IT45	Desperate		.85
IT48	Helpless		.67
IT58	Worthless		.65
IT61	Terrified		.73
IT62	Guilty		.66
IT03	Angry			.75
IT12	Peeved			.79
IT17	Grouchy			.85
IT24	Spiteful			.44
IT31	Annoyed			.84
IT33	Resentful			.69
IT39	Bitter			.86
IT42	Ready to fight			.26
IT47	Rebellious			.37
IT52	Deceived			.78
IT53	Furious			.80
IT57	Bad tempered			.63
IT07	Lively				.74
IT15	Active				.51
IT19	Energetic				.59
IT38	Cheerful				.69
IT51	Alert				-.53
IT56	Full of life				.59
IT60	Carefree				-.28
IT63	Vigorous				.34
IT04	Worn out					.68
IT11	Listless					.81
IT29	Fatigued					.67
IT40	Exhausted					.65
IT46	Sluggish					.53
IT49	Weary					.85
IT65	Bushed					.62
IT08	Confused						.68
IT28	Unable to concentrate						.66
IT37	Muddled						.60
IT50	Bewildered						.81
IT54	Efficient						.13
IT59	Forgetful						.53
IT64	Uncertain						.71
IT01	Friendly							.93
IT06	Clear headed							.00
IT13	Considerate							.39
IT25	Sympathetic							.36
IT30	Helpful							.44
IT43	Good natured							.53
IT55	Trusting							.69

## Sheet: St 1-CFA Mod 2-58 items-orig
POMS, Study 1, factor loadings, Model 2, Confirmatory Factor Analysis 58 items, sorted by items
		Factor 1	Factor 2	Factor 3	Factor 4	Factor 5	Factor 6
		Tension	Depression	Anger	Vigor	Fatigue	Confusion
		Anxiety	Dejection	Hostility	Activity	Inertia	Bewilderment
IT02	Tense	.57
IT03	Angry			.75
IT04	Worn out					.68
IT05	Unhappy		.76
IT07	Lively				.74
IT08	Confused						.68
IT09	Sorry for things done		.45
IT10	Shaky	.72
IT11	Listless					.81
IT12	Peeved			.79
IT14	Sad		.78
IT15	Active				.51
IT16	On edge	.79
IT17	Grouchy			.85
IT18	Blue		.68
IT19	Energetic				.58
IT20	Panicky	.73
IT21	Hopeless		.75
IT22	Relaxed	.40
IT23	Unworthy		.61
IT24	Spiteful			.44
IT26	Uneasy	.80
IT27	Restless	.76
IT28	Unable to concentrate						.66
IT29	Fatigued					.67
IT31	Annoyed			.84
IT32	Discouraged		.82
IT33	Resentful			.69
IT34	Nervous	.80
IT35	Lonely		.55
IT36	Miserable		.56
IT37	Muddled						.59
IT38	Cheerful				.68
IT39	Bitter			.86
IT40	Exhausted					.65
IT41	Anxious	.80
IT42	Ready to fight			.26
IT44	Gloomy		.71
IT45	Desperate		.85
IT46	Sluggish					.53
IT47	Rebellious			.37
IT48	Helpless		.67
IT49	Weary					.85
IT50	Bewildered						.81
IT51	Alert				-.54
IT52	Deceived			.79
IT53	Furious			.80
IT54	Efficient						.12
IT56	Full of life				.58
IT57	Bad tempered			.72
IT58	Worthless		.65
IT59	Forgetful						.53
IT60	Carefree				-.28
IT61	Terrified		.73
IT62	Guilty		.66
IT63	Vigorous				.33
IT64	Uncertain						.71
IT65	Bushed					.62

## Sheet: St 1-CFA Mod 2-58 items-factor
POMS, Study 1, factor loadings, Model 2, Confirmatory Factor Analysis 58 items, sorted by factors
		Factor 1	Factor 2	Factor 3	Factor 4	Factor 5	Factor 6
		Tension	Depression	Anger	Vigor	Fatigue	Confusion
		Anxiety	Dejection	Hostility	Activity	Inertia	Bewilderment
IT02	Tense	.57
IT10	Shaky	.72
IT16	On edge	.79
IT20	Panicky	.73
IT22	Relaxed	.40
IT26	Uneasy	.80
IT27	Restless	.76
IT34	Nervous	.80
IT41	Anxious	.80
IT05	Unhappy		.76
IT09	Sorry for things done		.45
IT14	Sad		.78
IT18	Blue		.68
IT21	Hopeless		.75
IT23	Unworthy		.61
IT32	Discouraged		.82
IT35	Lonely		.55
IT36	Miserable		.56
IT44	Gloomy		.71
IT45	Desperate		.85
IT48	Helpless		.67
IT58	Worthless		.65
IT61	Terrified		.73
IT62	Guilty		.66
IT03	Angry			.75
IT12	Peeved			.79
IT17	Grouchy			.85
IT24	Spiteful			.44
IT31	Annoyed			.84
IT33	Resentful			.69
IT39	Bitter			.86
IT42	Ready to fight			.26
IT47	Rebellious			.37
IT52	Deceived			.79
IT53	Furious			.80
IT57	Bad tempered			.72
IT07	Lively				.74
IT15	Active				.51
IT19	Energetic				.58
IT38	Cheerful				.68
IT51	Alert				-.54
IT56	Full of life				.58
IT60	Carefree				-.28
IT63	Vigorous				.33
IT04	Worn out					.68
IT11	Listless					.81
IT29	Fatigued					.67
IT40	Exhausted					.65
IT46	Sluggish					.53
IT49	Weary					.85
IT65	Bushed					.62
IT08	Confused						.68
IT28	Unable to concentrate						.66
IT37	Muddled						.59
IT50	Bewildered						.81
IT54	Efficient						.12
IT59	Forgetful						.53
IT64	Uncertain						.71
