# Supplementary material for: Profile of Mood States Factor Structure Does Not Accurately Account for Patients with Chronic Pain
Source: Pain Med. 2021 Apr 2;22(11):2604–14. doi: 10.1093/pm/pnab127 (PMC8789763; doi:10.1093/pm/pnab127)
Supplement: pnab127_Supplementary_Data [file pnab127_supplementary_data.zip › Suppl 3.xlsx]

## Sheet: St 2-EFA 65 items
POMS, Study 2, factor loadings, Exploratory Factor Analysis, 65 items
		Factor 1	Factor 2	Factor 3	Factor 4	Factor 5	Factor 6	Factor 7	Factor 8	Factor 9	Factor 10	Factor 11	Factor 12	Factor 13	Missing values
IT01	Friendly	-0.013	0.029	0.110	0.338	0.073	0.063	-0.043	0.150	0.437	0.044	-0.023	0.022	0.051	2
IT02	Tense	0.069	0.407	0.590	-0.100	0.025	-0.064	-0.090	0.306	0.011	-0.184	0.067	0.149	0.254	2
IT03	Angry	0.392	0.141	0.700	0.049	-0.008	0.013	-0.035	0.177	0.016	0.070	0.019	0.120	-0.026	2
IT04	Worn out	0.139	0.083	0.120	0.066	-0.124	-0.025	0.464	0.149	-0.091	-0.110	0.061	-0.010	0.292	1
IT05	Unhappy	0.177	-0.072	0.634	0.137	0.016	-0.091	0.314	0.099	-0.097	-0.105	0.015	0.058	-0.133	1
IT06	Clear headed	-0.430	-0.046	-0.280	0.161	0.119	-0.042	-0.034	-0.010	0.226	-0.154	-0.041	-0.047	-0.001	7
IT07	Lively	-0.146	0.062	0.314	0.552	0.167	-0.046	-0.124	0.074	0.177	-0.081	-0.423	-0.085	-0.081	2
IT08	Confused	0.076	0.603	0.234	0.070	-0.199	-0.110	0.218	-0.124	0.045	0.085	-0.060	-0.023	-0.090	1
IT09	Sorry for things done	0.070	0.422	-0.136	-0.065	0.152	0.291	0.354	-0.013	0.024	0.100	-0.151	-0.004	-0.017	2
IT10	Shaky	0.090	0.366	0.300	-0.022	-0.033	0.051	0.309	-0.051	0.103	-0.031	0.012	-0.188	0.058	2
IT11	Listless	0.216	0.024	0.541	0.128	-0.072	0.074	0.292	-0.114	0.058	-0.075	0.044	-0.135	0.146	7
IT12	Peeved	0.367	0.120	0.813	0.087	-0.058	0.107	-0.141	0.082	-0.053	0.089	0.026	0.082	-0.078	1
IT13	Considerate	0.014	-0.073	-0.064	0.154	0.441	0.013	0.084	0.063	0.238	0.119	0.092	-0.035	-0.132	2
IT14	Sad	0.119	-0.039	0.696	0.112	0.072	-0.021	0.181	0.014	-0.122	-0.085	-0.064	0.006	-0.092	1
IT15	Active	-0.020	-0.004	0.056	0.833	0.251	0.014	-0.030	-0.084	-0.156	-0.046	-0.017	-0.152	-0.020	1
IT16	On edge	0.259	-0.009	0.729	-0.155	0.149	-0.006	0.146	0.001	-0.084	-0.098	-0.047	-0.050	0.152	2
IT17	Grouchy	0.000	-0.011	0.951	0.004	0.068	-0.011	-0.066	-0.050	0.047	0.155	-0.038	-0.069	-0.053	2
IT18	Blue	0.172	0.144	0.509	-0.109	-0.088	-0.027	0.333	-0.256	0.119	-0.032	-0.107	-0.015	0.108	2
IT19	Energetic	-0.043	0.054	-0.019	0.904	-0.042	0.047	-0.063	0.044	-0.020	-0.108	-0.096	-0.073	0.137	3
IT20	Panicky	0.063	0.310	0.559	0.276	-0.021	0.143	-0.009	-0.201	-0.247	-0.008	0.004	0.067	-0.179	2
IT21	Hopeless	-0.086	0.036	0.620	0.025	-0.032	0.001	0.196	-0.095	-0.069	0.006	-0.091	0.017	-0.009	2
IT22	Relaxed	-0.118	-0.026	0.211	0.214	0.459	0.029	0.054	-0.021	0.110	-0.314	-0.035	0.041	0.264	2
IT23	Unworthy	0.006	-0.043	0.352	0.068	-0.128	0.256	0.305	0.051	-0.101	0.091	0.048	-0.285	-0.095	3
IT24	Spiteful	0.094	-0.026	-0.007	0.093	0.068	0.818	0.091	0.064	0.038	0.059	0.047	-0.084	0.056	2
IT25	Sympathetic	-0.035	-0.054	-0.074	-0.036	0.235	0.056	0.046	0.053	0.655	0.099	0.010	-0.022	0.056	8
IT26	Uneasy	0.012	0.128	0.793	-0.091	0.036	-0.006	0.045	-0.031	0.019	-0.059	0.067	-0.140	0.019	2
IT27	Restless	-0.082	-0.016	0.777	-0.147	0.039	0.001	-0.006	-0.002	-0.012	0.009	0.205	-0.189	0.161	2
IT28	Unable to concentrate	-0.078	0.147	0.316	-0.045	0.036	-0.138	0.271	0.061	0.038	-0.039	0.061	-0.314	0.202	3
IT29	Fatigued	0.069	-0.010	0.224	0.270	0.025	-0.069	0.032	0.098	-0.171	0.078	-0.007	-0.036	0.494	2
IT30	Helpful	-0.021	-0.083	-0.221	0.447	0.077	0.017	0.097	-0.048	0.232	0.285	0.150	0.153	-0.075	2
IT31	Annoyed	0.288	-0.082	0.891	0.037	-0.017	0.115	-0.106	0.053	0.033	0.059	0.065	-0.007	0.104	2
IT32	Discouraged	0.046	-0.073	0.829	0.082	-0.042	0.046	0.106	-0.089	0.075	-0.152	-0.036	0.018	0.022	3
IT33	Resentful	-0.105	-0.065	0.491	-0.002	-0.195	0.481	0.060	0.087	0.096	-0.103	0.040	0.091	0.024	3
IT34	Nervous	-0.057	0.014	0.799	-0.052	0.094	0.008	-0.057	0.061	-0.013	-0.143	0.168	-0.222	0.167	3
IT35	Lonely	0.139	-0.020	0.149	-0.177	0.152	-0.066	0.779	-0.125	0.054	0.003	0.013	0.012	-0.056	4
IT36	Miserable	0.011	-0.035	0.230	-0.169	-0.017	0.291	0.759	0.071	0.076	-0.151	0.453	-0.049	-0.277	4
IT37	Muddled	-0.049	0.121	-0.028	0.070	-0.011	-0.069	0.699	-0.052	0.058	0.143	0.229	-0.089	0.009	3
IT38	Cheerful	0.164	0.030	0.248	0.512	0.225	0.028	0.081	0.036	0.109	-0.164	-0.059	0.009	-0.071	3
IT39	Bitter	-0.024	-0.144	0.719	0.040	0.059	-0.075	0.243	0.148	0.008	0.032	-0.084	-0.017	-0.160	3
IT40	Exhausted	0.020	-0.072	-0.056	0.114	0.000	-0.008	0.451	0.191	-0.335	0.220	0.005	-0.078	0.262	7
IT41	Anxious	0.033	0.036	0.606	-0.070	0.098	-0.002	0.057	0.058	-0.130	0.172	-0.012	-0.149	0.067	2
IT42	Ready to fight	0.065	-0.108	0.243	-0.250	0.025	0.136	-0.112	0.481	0.065	0.274	-0.106	-0.117	0.061	2
IT43	Good natured	-0.039	0.100	0.049	0.128	-0.171	-0.034	-0.019	-0.032	0.899	0.026	-0.107	-0.072	-0.092	6
IT44	Gloomy	-0.062	0.099	0.718	0.164	-0.030	-0.021	-0.119	0.023	0.021	0.050	-0.037	0.105	-0.124	3
IT45	Desperate	-0.118	-0.103	0.731	0.029	-0.052	-0.129	0.153	0.117	-0.006	0.047	-0.048	0.061	0.035	2
IT46	Sluggish	0.134	-0.069	0.062	0.362	-0.100	0.101	0.141	-0.019	0.050	0.488	0.035	-0.190	0.140	2
IT47	Rebellious	0.092	-0.021	0.011	-0.191	0.242	0.086	0.134	0.052	-0.072	0.653	0.063	0.172	0.107	2
IT48	Helpless	-0.128	-0.021	0.175	-0.038	0.208	0.154	0.565	-0.197	-0.126	0.081	0.048	0.090	0.055	2
IT49	Weary	-0.075	0.020	0.302	-0.049	0.021	-0.087	0.553	-0.181	0.055	0.033	-0.123	0.099	0.251	4
IT50	Bewildered	-0.189	-0.013	0.496	-0.109	-0.064	-0.111	0.362	-0.152	0.134	0.156	0.002	-0.031	0.096	3
IT51	Alert	0.049	-0.038	-0.206	0.163	0.067	-0.303	0.053	-0.014	0.164	-0.160	0.090	-0.052	-0.120	3
IT52	Deceived	-0.140	-0.003	0.545	-0.013	-0.050	-0.003	0.092	0.063	0.041	0.144	-0.083	0.110	0.062	2
IT53	Furious	0.146	0.001	0.669	-0.093	0.000	0.080	-0.082	0.188	0.131	0.303	-0.123	0.157	0.025	2
IT54	Efficient	0.013	-0.050	-0.021	0.612	0.229	-0.068	0.006	-0.126	0.021	0.135	0.478	0.058	0.002	6
IT55	Trusting	-0.108	-0.056	-0.013	0.253	0.085	0.172	0.185	-0.014	0.409	-0.071	0.111	0.075	0.022	2
IT56	Full of life	-0.052	0.000	-0.018	0.903	-0.033	0.172	-0.108	-0.153	0.028	-0.026	0.057	0.069	0.234	5
IT57	Bad tempered	0.372	0.033	0.686	-0.009	0.056	-0.012	-0.145	0.102	0.234	0.354	0.050	-0.016	0.049	3
IT58	Worthless	-0.078	-0.026	0.311	0.389	-0.071	-0.143	0.189	0.182	-0.108	0.212	0.025	-0.009	0.015	2
IT59	Forgetful	-0.076	0.159	-0.313	0.032	0.024	0.106	0.556	0.147	0.079	0.183	-0.062	-0.439	0.208	2
IT60	Carefree	-0.047	-0.123	-0.023	0.054	0.144	0.079	-0.108	-0.123	-0.147	-0.623	0.021	0.060	0.103	3
IT61	Terrified	-0.033	0.257	0.492	0.090	0.042	-0.022	0.221	-0.052	-0.105	0.159	0.252	0.337	-0.103	2
IT62	Guilty	-0.170	0.231	0.038	0.015	-0.048	0.172	0.476	0.167	0.021	0.060	-0.068	-0.045	-0.016	2
IT63	Vigorous	0.087	0.019	-0.015	0.725	-0.151	-0.149	-0.044	-0.122	0.261	0.039	0.077	0.082	0.143	7
IT64	Uncertain	-0.066	0.360	0.182	0.003	0.222	-0.079	0.276	0.087	-0.009	0.223	0.047	-0.009	0.009	2
IT65	Bushed	-0.035	-0.060	0.029	0.216	0.044	0.081	0.053	0.025	0.000	0.041	-0.049	-0.097	0.811	2
Note. Factor loadings of .3 or higher are marked in bold. From those, underlined values were the chosen for the confirmatory factor analysis based on the meaning.
Factors and items not included in the CFA are crossed out.

## Sheet: St 2-EFA 65 items-variance
POMS, Study 2, total variance explained, Exploratory Factor Analysis, 65 items
Component	Initial Eigenvalues			Extraction Sums of Squared Loadings			Rotation Sums of Squared Loadingsa
	Total	% of Variance	Cumulative %	Total	% of Variance	Cumulative %	Total
1	19.5958	30.1474	30.1474	19.5958	30.1474	30.1474	18.3412
2	5.86294	9.01991	39.1673	5.86294	9.01991	39.1673	6.83435
3	3.0007	4.61645	43.7838	3.0007	4.61645	43.7838	10.3178
4	2.50414	3.85252	47.6363	2.50414	3.85252	47.6363	10.5192
5	1.9392	2.98338	50.6197	1.9392	2.98338	50.6197	3.22079
6	1.75105	2.69393	53.3136	1.75105	2.69393	53.3136	9.38051
7	1.4152	2.17722	55.4908	1.4152	2.17722	55.4908	2.18879
8	1.3345	2.05308	57.5439	1.3345	2.05308	57.5439	5.30112
9	1.27525	1.96193	59.5058	1.27525	1.96193	59.5058	2.34559
10	1.22022	1.87726	61.3831	1.22022	1.87726	61.3831	3.06777
11	1.20253	1.85004	63.2331	1.20253	1.85004	63.2331	4.10982
12	1.10592	1.70142	64.9345	1.10592	1.70142	64.9345	1.48346
13	1.03824	1.59729	66.5318	1.03824	1.59729	66.5318	2.64201
14	0.994722	1.53034	68.0622
15	0.891181	1.37105	69.4332
16	0.885776	1.36273	70.796
17	0.845411	1.30063	72.0966
18	0.793358	1.22055	73.3171
19	0.756795	1.1643	74.4814
20	0.728297	1.12046	75.6019
21	0.717387	1.10367	76.7056
22	0.698639	1.07483	77.7804
23	0.662242	1.01883	78.7992
24	0.637233	0.980359	79.7796
25	0.631454	0.971468	80.7511
26	0.593121	0.912493	81.6636
27	0.574264	0.883484	82.547
28	0.556097	0.855534	83.4026
29	0.543617	0.836334	84.2389
30	0.520231	0.800356	85.0393
31	0.493516	0.759255	85.7985
32	0.476565	0.733177	86.5317
33	0.464379	0.71443	87.2461
34	0.446074	0.686268	87.9324
35	0.436735	0.6719	88.6043
36	0.426347	0.655919	89.2602
37	0.403412	0.620634	89.8808
38	0.374163	0.575635	90.4565
39	0.368595	0.567068	91.0235
40	0.357273	0.54965	91.5732
41	0.34742	0.534493	92.1077
42	0.336113	0.517097	92.6248
43	0.316288	0.486596	93.1114
44	0.303291	0.466602	93.578
45	0.284935	0.438362	94.0163
46	0.279925	0.430654	94.447
47	0.267883	0.412128	94.8591
48	0.263647	0.40561	95.2647
49	0.254706	0.391855	95.6566
50	0.244749	0.376537	96.0331
51	0.241671	0.371802	96.4049
52	0.226037	0.347749	96.7527
53	0.213463	0.328404	97.0811
54	0.209506	0.322317	97.4034
55	0.198317	0.305104	97.7085
56	0.189228	0.29112	97.9996
57	0.184734	0.284206	98.2838
58	0.176624	0.271729	98.5556
59	0.171164	0.263329	98.8189
60	0.169231	0.260356	99.0792
61	0.143226	0.220348	99.2996
62	0.129594	0.199375	99.499
63	0.117397	0.180611	99.6796
64	0.111116	0.170948	99.8505
65	0.0971558	0.14947	100

## Sheet: St 2-EFA 65 items-scree plot
POMS, Study 2, scree plot, Exploratory Factor Analysis, 65 items

## Sheet: St 2-CFA Mod 3-59 items-orig
POMS, Study 2, factor loadings, Model 3, Confirmatory Factor Analysis 59 remaining items,
sorted by items
		Factor 2	Factor 3	Factor 4	Factor 6	Factor 7	Factor 9	Factor 13
IT01	Friendly						.60
IT02	Tense		.62
IT03	Angry		.68
IT04	Worn out					.61
IT05	Unhappy		.75
IT07	Lively			.55
IT08	Confused	.59
IT09	Sorry for things done					.48
IT10	Shaky		.66
IT11	Listless		.67
IT12	Peeved		.73
IT14	Sad		.73
IT15	Active			.39
IT16	On edge		.68
IT17	Grouchy		.75
IT18	Blue		.62
IT19	Energetic			.43
IT20	Panicky		.59
IT21	Hopeless		.66
IT23	Unworthy					.60
IT24	Spiteful				.59
IT25	Sympathetic						-.11
IT26	Uneasy		.63
IT27	Restless		.63
IT28	Unable to concentrate		.55
IT29	Fatigued							.83
IT30	Helpful			.03
IT31	Annoyed		.74
IT32	Discouraged		.74
IT33	Resentful				.81
IT34	Nervous		.69
IT35	Lonely					.56
IT36	Miserable					.60
IT37	Muddled					.56
IT38	Cheerful			.61
IT39	Bitter		.77
IT40	Exhausted					.64
IT41	Anxious		.70
IT43	Good natured						.14
IT44	Gloomy		.68
IT45	Desperate		.82
IT46	Sluggish			.68
IT48	Helpless					.70
IT49	Weary					.79
IT50	Bewildered		.72
IT51	Alert				.56
IT52	Deceived		.74
IT53	Furious		.77
IT54	Efficient			.22
IT55	Trusting						.44
IT56	Full of life			.46
IT57	Bad tempered		.71
IT58	Worthless			.86
IT59	Forgetful					.49
IT61	Terrified		.68
IT62	Guilty					.67
IT63	Vigorous			.31
IT64	Uncertain	.79
IT65	Bushed							.81

## Sheet: St 2-CFA Mod 3-59 items-factor
POMS, Study 2, factor loadings, Model 3, Confirmatory Factor Analysis 59 remaining items,
sorted by factors
		Factor 2	Factor 3	Factor 4	Factor 6	Factor 7	Factor 9	Factor 13
IT08	Confused	.59
IT64	Uncertain	.79
IT02	Tense		.62
IT03	Angry		.68
IT05	Unhappy		.75
IT10	Shaky		.66
IT11	Listless		.67
IT12	Peeved		.73
IT14	Sad		.73
IT16	On edge		.68
IT17	Grouchy		.75
IT18	Blue		.62
IT20	Panicky		.59
IT21	Hopeless		.66
IT26	Uneasy		.63
IT27	Restless		.63
IT28	Unable to concentrate		.55
IT31	Annoyed		.74
IT32	Discouraged		.74
IT34	Nervous		.69
IT39	Bitter		.77
IT41	Anxious		.70
IT44	Gloomy		.68
IT45	Desperate		.82
IT50	Bewildered		.72
IT52	Deceived		.74
IT53	Furious		.77
IT57	Bad tempered		.71
IT61	Terrified		.68
IT07	Lively			.55
IT15	Active			.39
IT19	Energetic			.43
IT30	Helpful			.03
IT38	Cheerful			.61
IT46	Sluggish			.68
IT54	Efficient			.22
IT56	Full of life			.46
IT58	Worthless			.86
IT63	Vigorous			.31
IT24	Spiteful				.59
IT33	Resentful				.81
IT51	Alert				.56
IT04	Worn out					.61
IT09	Sorry for things done					.48
IT23	Unworthy					.60
IT35	Lonely					.56
IT36	Miserable					.60
IT37	Muddled					.56
IT40	Exhausted					.64
IT48	Helpless					.70
IT49	Weary					.79
IT59	Forgetful					.49
IT62	Guilty					.67
IT01	Friendly						.60
IT25	Sympathetic						-.11
IT43	Good natured						.14
IT55	Trusting						.44
IT29	Fatigued							.83
IT65	Bushed							.81

## Sheet: St 2-EFA 58 items
POMS, Study 2, factor loadings, Exploratory Factor Analysis, 58 items (removing the 7 items of Friendliness)
		Factor 1	Factor 2	Factor 3	Factor 4	Factor 5	Factor 6	Factor 7	Factor 8	Factor 9	Factor 10	Factor 11	Missing values
IT02	Tense	0.610	0.321	0.591	-0.001	0.264	-0.048	0.096	-0.067	0.023	0.212	0.187	2
IT03	Angry	0.193	0.106	0.888	0.011	-0.080	0.002	-0.022	0.108	0.042	-0.075	-0.076	2
IT04	Worn out	0.232	0.104	0.206	-0.074	-0.110	0.387	-0.119	-0.012	-0.017	0.068	0.292	1
IT05	Unhappy	0.028	-0.073	0.563	-0.084	-0.132	0.263	-0.153	-0.136	0.154	0.052	-0.027	1
IT07	Lively	-0.274	0.065	0.283	-0.020	-0.034	-0.136	-0.064	-0.161	0.595	0.081	-0.120	2
IT08	Confused	0.173	0.700	0.218	-0.126	-0.007	0.054	0.109	-0.067	0.003	-0.110	-0.012	1
IT09	Sorry for things done	-0.028	0.556	-0.022	0.280	-0.120	0.288	0.085	0.061	-0.014	-0.093	-0.111	2
IT10	Shaky	0.156	0.416	0.231	0.070	0.129	0.202	-0.003	0.123	-0.007	0.031	0.176	2
IT11	Listless	0.100	0.069	0.460	0.084	0.014	0.217	-0.020	0.029	0.094	0.081	0.282	7
IT12	Peeved	0.155	0.147	0.812	0.074	-0.003	-0.077	-0.068	-0.001	0.005	-0.110	-0.095	1
IT14	Sad	-0.089	-0.014	0.575	-0.070	0.021	0.131	-0.138	-0.197	0.039	0.075	-0.063	1
IT15	Active	-0.200	0.033	-0.066	-0.003	0.058	-0.007	-0.107	0.048	0.777	0.053	-0.002	1
IT16	On edge	-0.074	0.038	0.639	0.006	0.104	0.089	-0.072	0.066	-0.165	0.143	0.215	2
IT17	Grouchy	-0.103	0.084	0.916	-0.021	0.033	-0.035	0.013	0.140	-0.045	-0.167	-0.005	2
IT18	Blue	0.003	0.261	0.411	0.005	-0.091	0.224	0.191	-0.097	-0.128	0.057	0.228	2
IT19	Energetic	0.070	0.052	-0.027	0.050	-0.121	-0.089	-0.152	-0.045	0.848	0.076	0.186	3
IT20	Panicky	0.014	0.493	0.318	0.039	0.033	-0.024	-0.020	-0.245	0.109	0.027	-0.169	2
IT21	Hopeless	-0.078	0.178	0.339	-0.036	0.019	0.092	-0.067	-0.383	-0.019	0.018	0.042	2
IT22	Relaxed	-0.175	-0.130	0.136	0.080	0.236	0.099	0.158	-0.028	0.369	0.331	0.128	2
IT23	Unworthy	0.015	0.061	0.130	0.164	0.103	0.255	-0.284	-0.127	-0.018	-0.080	0.041	3
IT24	Spiteful	-0.008	0.015	0.029	0.837	-0.045	0.101	-0.059	0.061	0.144	-0.075	0.046	2
IT26	Uneasy	0.076	0.172	0.509	-0.032	0.370	0.061	-0.010	-0.077	-0.075	0.084	0.064	2
IT27	Restless	0.156	-0.028	0.381	-0.020	0.550	0.059	-0.002	-0.148	-0.135	0.009	0.212	2
IT28	Unable to concentrate	0.065	0.176	0.161	-0.164	0.346	0.179	-0.069	0.055	-0.044	-0.005	0.271	3
IT29	Fatigued	0.078	-0.062	0.195	-0.091	0.086	-0.044	-0.143	-0.023	0.159	-0.084	0.575	2
IT31	Annoyed	0.057	-0.087	0.816	0.100	0.120	-0.028	0.055	-0.042	-0.002	-0.106	0.107	2
IT32	Discouraged	-0.032	-0.022	0.646	0.007	0.037	0.072	0.070	-0.281	0.037	0.124	0.058	3
IT33	Resentful	0.204	-0.103	0.350	0.460	-0.001	0.148	-0.029	-0.373	-0.025	0.061	-0.007	3
IT34	Nervous	0.131	0.010	0.472	0.011	0.484	0.008	-0.061	-0.053	-0.001	0.139	0.185	3
IT35	Lonely	-0.120	0.028	0.166	-0.036	-0.123	0.679	0.058	-0.023	-0.132	-0.009	-0.021	4
IT36	Miserable	0.315	-0.158	0.130	0.212	0.257	0.874	-0.118	-0.026	-0.061	0.108	-0.316	4
IT37	Muddled	0.135	0.106	-0.123	-0.054	0.077	0.678	0.040	-0.078	0.094	-0.167	0.062	3
IT38	Cheerful	-0.076	0.011	0.301	0.068	-0.045	0.128	0.022	0.135	0.608	0.120	-0.137	3
IT39	Bitter	-0.086	-0.124	0.525	-0.055	-0.024	0.243	-0.175	-0.319	0.080	-0.027	-0.116	3
IT40	Exhausted	-0.059	-0.068	-0.105	-0.048	-0.014	0.307	-0.382	-0.093	0.004	-0.191	0.371	7
IT41	Anxious	-0.056	0.120	0.367	-0.040	0.292	0.036	-0.192	-0.076	-0.109	-0.136	0.106	2
IT42	Ready to fight	-0.039	-0.247	0.324	0.133	0.065	-0.113	-0.405	0.061	-0.186	-0.242	0.055	2
IT44	Gloomy	0.052	0.151	0.519	-0.019	0.073	-0.122	0.018	-0.335	0.170	-0.060	-0.111	3
IT45	Desperate	0.034	-0.155	0.461	-0.104	0.101	0.157	-0.104	-0.457	0.040	-0.049	0.077	2
IT46	Sluggish	-0.066	-0.014	0.048	0.083	-0.060	0.092	-0.122	0.022	0.298	-0.533	0.258	2
IT47	Rebellious	-0.179	-0.018	0.016	0.161	-0.012	0.125	-0.013	-0.090	-0.112	-0.553	0.038	2
IT48	Helpless	-0.172	0.039	-0.039	0.110	0.048	0.500	0.040	-0.330	-0.059	-0.026	0.071	2
IT49	Weary	-0.111	0.016	0.141	-0.018	-0.079	0.442	0.185	-0.366	-0.031	0.018	0.346	4
IT50	Bewildered	-0.045	0.016	0.185	-0.068	0.143	0.307	0.139	-0.409	-0.080	-0.113	0.180	3
IT51	Alert	0.014	-0.126	-0.061	-0.327	-0.030	0.123	0.137	0.220	0.184	0.086	-0.114	3
IT52	Deceived	0.052	-0.007	0.365	0.048	0.056	0.060	-0.018	-0.404	0.030	-0.111	0.078	2
IT53	Furious	-0.030	-0.057	0.692	0.123	-0.042	-0.054	-0.019	-0.198	-0.047	-0.314	-0.017	2
IT54	Efficient	0.048	-0.079	-0.122	-0.029	0.209	0.126	0.204	0.052	0.660	-0.193	-0.074	6
IT56	Full of life	0.043	0.052	-0.120	0.194	-0.062	-0.121	0.101	-0.149	0.890	-0.030	0.228	5
IT57	Bad tempered	-0.031	-0.014	0.772	0.029	0.076	-0.088	0.097	0.171	0.058	-0.414	0.036	3
IT58	Worthless	0.003	-0.056	0.173	-0.166	-0.002	0.156	-0.219	-0.288	0.328	-0.241	0.071	2
IT59	Forgetful	-0.065	0.179	-0.244	0.071	0.084	0.408	-0.224	0.191	0.030	-0.244	0.277	2
IT60	Carefree	0.034	-0.157	-0.043	0.074	0.084	-0.008	0.121	0.102	0.071	0.635	0.048	3
IT61	Terrified	0.145	0.270	0.281	-0.045	0.083	0.244	0.131	-0.431	0.082	-0.181	-0.197	2
IT62	Guilty	0.069	0.223	-0.037	0.159	-0.030	0.385	-0.183	-0.236	0.058	-0.053	0.005	2
IT63	Vigorous	0.092	-0.035	0.055	-0.082	-0.119	-0.012	0.217	0.007	0.748	-0.122	0.138	7
IT64	Uncertain	-0.052	0.419	0.092	-0.054	0.151	0.196	-0.006	-0.075	0.084	-0.246	-0.064	2
IT65	Bushed	0.005	-0.111	-0.010	0.105	0.135	-0.033	-0.001	0.004	0.194	-0.057	0.821	2
Note. Factor loadings of .3 or higher are marked in bold. From those, underlined values were the chosen for the confirmatory factor
analysis based on the meaning. Factors and items not included in the CFA are crossed out.

## Sheet: St 2-EFA 58 items-variance
POMS, Study 2, total variance explained, Exploratory Factor Analysis, 58 items
(removing the 7 items of Friendliness)
Component	Initial Eigenvalues			Extraction Sums of Squared Loadings			Rotation Sums of Squared Loadingsa
	Total	% of Variance	Cumulative %	Total	% of Variance	Cumulative %	Total
1	19.5591	33.7225	33.7225	19.5591	33.7225	33.7225	14.8053
2	4.26339	7.35067	41.0732	4.26339	7.35067	41.0732	6.02643
3	2.94346	5.07493	46.1481	2.94346	5.07493	46.1481	14.411
4	2.09063	3.60453	49.7527	2.09063	3.60453	49.7527	10.6118
5	1.7993	3.10223	52.8549	1.7993	3.10223	52.8549	7.82284
6	1.46398	2.52411	55.379	1.46398	2.52411	55.379	7.21037
7	1.3454	2.31966	57.6987	1.3454	2.31966	57.6987	8.56821
8	1.20279	2.07378	59.7725	1.20279	2.07378	59.7725	2.83433
9	1.18051	2.03536	61.8078	1.18051	2.03536	61.8078	1.89755
10	1.15992	1.99986	63.8077	1.15992	1.99986	63.8077	1.3901
11	1.02553	1.76815	65.5758	1.02553	1.76815	65.5758	2.28991
12	0.982189	1.69343	67.2693
13	0.950952	1.63957	68.9088
14	0.892458	1.53872	70.4476
15	0.849585	1.4648	71.9124
16	0.810572	1.39754	73.3099
17	0.760581	1.31135	74.6212
18	0.725543	1.25094	75.8722
19	0.672273	1.15909	77.0313
20	0.662063	1.14149	78.1728
21	0.644379	1.111	79.2838
22	0.617547	1.06474	80.3485
23	0.605595	1.04413	81.3926
24	0.5831	1.00534	82.398
25	0.560087	0.965668	83.3636
26	0.539884	0.930835	84.2945
27	0.499556	0.861303	85.1558
28	0.486058	0.83803	85.9938
29	0.455075	0.784611	86.7784
30	0.438968	0.756841	87.5353
31	0.431172	0.743399	88.2787
32	0.415085	0.715665	88.9943
33	0.389679	0.67186	89.6662
34	0.373768	0.644428	90.3106
35	0.368623	0.635557	90.9462
36	0.345617	0.595892	91.5421
37	0.325012	0.560365	92.1024
38	0.322247	0.555599	92.658
39	0.309222	0.533142	93.1912
40	0.300437	0.517995	93.7092
41	0.289434	0.499024	94.2082
42	0.279865	0.482526	94.6907
43	0.272016	0.468992	95.1597
44	0.264988	0.456876	95.6166
45	0.257221	0.443484	96.0601
46	0.239846	0.413528	96.4736
47	0.232374	0.400645	96.8742
48	0.221284	0.381524	97.2558
49	0.198092	0.341539	97.5973
50	0.195126	0.336424	97.9337
51	0.188353	0.324746	98.2585
52	0.183287	0.316013	98.5745
53	0.178463	0.307694	98.8822
54	0.148417	0.255891	99.1381
55	0.143812	0.247952	99.386
56	0.125401	0.216209	99.6022
57	0.122394	0.211024	99.8133
58	0.108312	0.186746	100

## Sheet: St 2-EFA 58 items-scree plot
POMS, Study 2, scree plot, Exploratory Factor Analysis, 58 items (removing the 7 items of Friendliness)

## Sheet: St 2-CFA Mod 4-57 items-orig
POMS, Study 2, factor loadings, Model 4, Confirmatory Factor Analysis 57 remaining items, sorted by items
		Factor 2	Factor 3	Factor 4	Factor 5	Factor 6	Factor 8	Factor 9	Factor 10	Factor 11
IT02	Tense		.63
IT03	Angry		.69
IT04	Worn out					.61
IT05	Unhappy		.74
IT07	Lively							.60
IT08	Confused	.54
IT09	Sorry for things done	.51
IT10	Shaky	.72
IT11	Listless		.68
IT12	Peeved		.73
IT14	Sad		.73
IT15	Active							.45
IT16	On edge		.67
IT17	Grouchy		.77
IT18	Blue		.61
IT19	Energetic							.50
IT20	Panicky	.68
IT21	Hopeless						.68
IT22	Relaxed							.57
IT24	Spiteful			.60
IT26	Uneasy		.66
IT27	Restless				.71
IT28	Unable to concentrate				.62
IT29	Fatigued									.79
IT31	Annoyed		.77
IT32	Discouraged		.80
IT33	Resentful			.84
IT34	Nervous				.75
IT35	Lonely					.55
IT36	Miserable					.58
IT37	Muddled					.55
IT38	Cheerful							.66
IT39	Bitter		.79
IT40	Exhausted									.78
IT41	Anxious		.70
IT42	Ready to fight		.23
IT44	Gloomy		.68
IT45	Desperate		.82
IT46	Sluggish								.72
IT47	Rebellious								.58
IT48	Helpless					.69
IT49	Weary									.80
IT50	Bewildered						.74
IT51	Alert			.57
IT52	Deceived						.76
IT53	Furious		.76
IT54	Efficient							.29
IT56	Full of life							.57
IT57	Bad tempered		.72
IT58	Worthless							.89
IT59	Forgetful					.52
IT60	Carefree								.22
IT61	Terrified						.71
IT62	Guilty					.65
IT63	Vigorous							.32
IT64	Uncertain	.71
IT65	Bushed									.72

## Sheet: St 2-CFA Mod 4-57 items-factor
POMS, Study 2, factor loadings, Model 4, Confirmatory Factor Analysis 57 remaining items, sorted by factors
		Factor 2	Factor 3	Factor 4	Factor 5	Factor 6	Factor 8	Factor 9	Factor 10	Factor 11
IT08	Confused	.54
IT09	Sorry for things done	.51
IT10	Shaky	.72
IT20	Panicky	.68
IT64	Uncertain	.71
IT02	Tense		.63
IT03	Angry		.69
IT05	Unhappy		.74
IT11	Listless		.68
IT12	Peeved		.73
IT14	Sad		.73
IT16	On edge		.67
IT17	Grouchy		.77
IT18	Blue		.61
IT26	Uneasy		.66
IT31	Annoyed		.77
IT32	Discouraged		.80
IT39	Bitter		.79
IT41	Anxious		.70
IT42	Ready to fight		.23
IT44	Gloomy		.68
IT45	Desperate		.82
IT53	Furious		.76
IT57	Bad tempered		.72
IT24	Spiteful			.60
IT33	Resentful			.84
IT51	Alert			.57
IT27	Restless				.71
IT28	Unable to concentrate				.62
IT34	Nervous				.75
IT04	Worn out					.61
IT35	Lonely					.55
IT36	Miserable					.58
IT37	Muddled					.55
IT48	Helpless					.69
IT59	Forgetful					.52
IT62	Guilty					.65
IT21	Hopeless						.68
IT50	Bewildered						.74
IT52	Deceived						.76
IT61	Terrified						.71
IT07	Lively							.60
IT15	Active							.45
IT19	Energetic							.50
IT22	Relaxed							.57
IT38	Cheerful							.66
IT54	Efficient							.29
IT56	Full of life							.57
IT58	Worthless							.89
IT63	Vigorous							.32
IT46	Sluggish								.72
IT47	Rebellious								.58
IT60	Carefree								.22
IT29	Fatigued									.79
IT40	Exhausted									.78
IT49	Weary									.80
IT65	Bushed									.72
